# Supplementary material for: How does the ball influence the performance of change of direction and sprint tests in para-footballers with brain impairments? Implications for evidence-based classification in CP-Football
Source: PLoS One. 2017 Nov 3;12(11):e0187237. doi: 10.1371/journal.pone.0187237 (PMC5669430; doi:10.1371/journal.pone.0187237)
Supplement: S1 Dataset Spreadsheet — (XLSX) [file pone.0187237.s001.xlsx]

## Sheet: Hoja1
Participants Characteristics						Illinois Agility Test		Stop & Go Test		Straight Sprint Test
ID	Age	Height	Weight	BMI	Class	IAT	IAT_B	SGT	SGT_B	10S	10S_B	25S	25S_B	40S	40S_B
FT5_01	24.08	183	74.7	2231	FT5	18.18	28.14	11.9	14.11	2.2	2.32	2.2	2.97	6.5	8.28
FT5_02	20.42	167	74	2653	FT5	19.8	30.61	11.28	17.77	2.2	2.95	2.45	3.32	6.97	9.05
FT5_03	34.08	168	62.8	2225	FT5	22.23	32.15	11.32	15.66
FT5_04	31.33	180	76.2	2352	FT5	16.16	22.64	12.88	16.86	2.12	2.54	2.28	2.99	6.67	8.31
FT5_05	18	180	62.5	1929	FT5	18.39	26.74
FT5_06	17	175	54.5	1780	FT5	20.73	29.95	10.88	12.2
FT5_07	18	173	63.9	2135	FT5	21.69	36.21	10.87	13.93	2.29	2.75	2.77		7.81	7
FT5_08	22.92	181	67.1	2048	FT5	18.73	29.77	12.14	14.26	2.03	2.17	2.15	2.54	6.45	7.36
FT6_01	17.92	171	59	2018	FT6	18.14	28.7	12.51	14.47	2.02	2.07	2.21	2.41	6.35	6.83
FT6_02	23.83	174			FT6	18.42	41.87
FT6_03	34.33	165	71.2	2615	FT6			12.12	14.34
FT6_04	21.5	172	72	2434	FT6	21.15	32.8	12.85
FT6_05	20	170	56.7	1962	FT6			14.12	13.26
FT6_06	19.5	180			FT6	18.91	27.61			2	2.58	2.48	2.93	6.93	8.37
FT6_07	41.67	170	57	1972	FT6	20.29	32.8	12.73	18.92	2.44	2.59	2.69	3.09	7.94	9.12
FT6_08	30.08	175	62.9	2054	FT6	17.34	25.35	11.83	13.55	1.93	2.29	2.12	2.56	6.24	7.45
FT6_09	37	171	63.8	2182	FT6	20.39	27.78	19.2	15.3	1.97	2.57	2.14	3.18	6.28	8.92
FT6_10	26.25	185	76.6	2238	FT6	17.85	26.88	12.53	14.92	1.99	2.11	2.17	2.6	6.18	7.09
FT6_11	18.5	172	66.6	2251	FT6	27.4	18.59	14.37	16.84	2.02	2.21	2.26	2.85	6.47	8.05
FT6_12	16.33	180	67.1	2071	FT6	19.52	28.3	12.82	14.79	1.95	2.38	2.23	3.12	6.46	8.55
FT6_13	38.33	174			FT6	19.47	34.9	10.9	16.81	1.95	2.27	2.17		6.36
FT7_01	20.42	172	71.3	2410	FT7	18.61	24.62	12.55	13.26	1.92	2.03	2.13	2.3	6.14	6.6
FT7_02	20.08	174	63.2	2087	FT7	16.81	22.78	11.21	12.19	1.78	1.8	1.85	2.03	5.46	5.84
FT7_03	22.67	181	74.1	2262	FT7	17.11	25.56	11.59	12.97	1.92	2.15	2.12	2.42	6.15	7.34
FT7_04	26.67	176	78.6	2537	FT7	18.6	26.11			1.88	2.03	1.98	2.32	5.74	6.66
FT7_05	25.33	182	78.4	2367	FT7	17.6	25.51	11.33	12.93	1.74	1.91	1.92	2.19	5.47	5.61
FT7_06	22.33	173	63.9	2135	FT7	17.94	24.06	12.29	12.85	1.94	2.02	2.13	2.33	6.13	6.66
FT7_07	29.08	165	76	2792	FT7	18.9	22.57	12.84	14.1	1.92	2.07	2.14	2.5	6.14	6.89
FT7_08	25.92	169	61.3	2146	FT7	16.81	22.25	11.94	12.05		1.84		2.33		6.46
FT7_09	29.17	175.2	79.5	2590	FT7	17	22.25	11.5	13.13	1.88	1.87	2.05	2.35	6.1	6.79
FT7_10	31.92	165	57.3	2105	FT7	20.14	22.56	13.31	13.27	2.32	2.28	2.65	2.77	7.88	8.23
FT7_11	15.25	180	71.6	2210	FT7	18.1	25.65	10.23	11.93	1.97	2.12	1.53	2.36	5.8	7.18
FT7_12	16.08	174	74.7	2467	FT7	17.21	24.34	11.71	14.88	2.12	2.22	2.25	2.92	6.47	7.92
FT7_13	15.17	174			FT7	16.02	21.58	11.75	14.97	2.1	1.91	2.08	2.31	6.09	6.34
FT7_14	22	169	65.3	2286	FT7	17.09	23.58	11.83	11.68	1.97	2.25	2.15	2.76	6.24	7.6
FT7_15	29.5	179			FT7	16.11	22.22	11.03	15	2.09	2.2	2.11	2.75	6.18	7.5
FT7_16	21.92	174	67.8	2239	FT7	16.8	27.65	11.23	15.67	2.03	2.13	2.1	2.62	6.12	7.41
FT7_17	22.5	172	76.6	2589	FT7	17.74	23.02	11.87	14.8	1.98	2.22	2.18	2.69	6.13	7.28
FT7_18	35.42	177	74	2362	FT7	15.67	26.72	12.48	15.38	1.92	2.43	2.24	3.02	6.27	8.1
FT7_19	18.08	172	63.1	2133	FT7	18.05	25.22	11.35	14.63	1.85	1.97	1.97	2.28	5.66	6.46
FT7_20	21.92	183	64.2	1917	FT7	17.18	25.36	12.39	16.93
FT7_21	33.67	178.5	69.8	2191	FT7	18.36	24.85
FT7_22	38.25	179	63.6	1985	FT7	17.5	27.14	11.62	13.14
FT7_23	32.25	165	61.7	2266	FT7	16.49	27.09
FT7_24	35.67	181	74.5	2274	FT7			11.8	11.29
FT7_25	20.17				FT7	17.82	22.22				2.1		2.42		6.99
FT7_26	31	174	66.6	2200	FT7
FT7_27	23.33	187	77.4	2213	FT7	16.76	22.72	13.14	13.65
FT7_28	22.33	172	64	2163	FT7	17.22	24.95	11.84	12.62
FT7_29	19.17	186			FT7	17.05	21.01	11.92	11.89
FT7_30	17.08	163	68.6	2582	FT7	20.81	31.76
FT7_31	17.17	187	67.2	1922	FT7	20.6	27.61
FT7_32	19.33	174	63.3	2091	FT7	18.47	24.53
FT7_33	21.67	173	59.1	1975	FT7	20.5	29.72	10.42	14.36
FT7_34	17.17				FT7	21.04	36.18	13.04	18.22
FT7_35	24.08	178	66.3	2093	FT7	19.07	27.8	13.12	15.92	1.92	2.58	2.13	2.85	6.26	8.25
FT7_36	16.83	176	54.9	1772	FT7	18.35	25.7	15.02	14.17	2.02	2.26	2.21	2.68	6.58	7.72
FT7_37	34.25	172.9	57.3	1917	FT7	20.15	28.09	13.78	16.59	2.1	2.47	2.32	2.93	6.91	8.49
FT7_38	36.33	185	77.4	2262	FT7	19.93	26.52	11.87	15.95	2.23	2.29	2.68	2.96	7.66	8.52
FT7_39	20.92	163	52.9	1991	FT7	19.4	27.59	10.95	12	1.87	2.34	2.13	2.87	6.2	8.36
FT7_40	30.33	182.9	57.3	1713	FT7	18.36	26.15		13.28	1.94	2.19	2.08	3.11	6.13	8.61
FT7_41	31	173	71	2372	FT7	20	26.83	12.53	14.76
FT7_42	24.58	176	61.8	1995	FT7	18.76	27.17	12.27	12.47	1.99	2.08	2.17	2.6	6.26	6.98
FT7_43	26.92	179	61.8	1929	FT7	17.45	25.72	11.6	14.43	1.9	2.13	2.04	2.66	5.91	7.17
FT7_44	19.92	189			FT7	20.77	26.79	13.62	13.79	2.17	2.46	2.7	3	7.57	8.95
FT7_45	17.17	178	69.6	2197	FT7	25.19	16.2	12.69	16.81	1.93	2.07	2.09	2.48	6.23	7.55
FT7_46	22.58	167	65.9	2363	FT7	23.87	28.71	12.29	16.92	2.09	2.17	2.27	2.62	6.59	7.61
FT7_47	24.25	186	64.9	1876	FT7	17.16	22.46	11.4	10.54	1.97	2.01	2.05	2.16	6.1	6.34
FT7_48	25.5	178	73.7	2326	FT7	18.07	24.44	12.26	11.6	2.14	2.33	2.32	2.63	6.65	7.4
FT7_49	19.42	180	68.3	2108	FT7	19.02	26.28	13.12	14.98	2.17	2.27	2.37	2.64	6.87	7.52
FT7_50	29.5	186			FT7	18.63	27.53	11.1	15.1	2.24	2.42	2.47	2.84	7.26	8.23
FT7_51	21.08	175			FT7	18.03	25.67	11.1	15.62	1.97	2.12	2.11	2.45	6.25	7.55
FT7_52	21.17	180	69.5	2145	FT7	17.83	28.95	12.98	14.83	2.18	2.12	2.24	2.57	6.64	7.29
FT7_53	17.25	190	82.6	2288	FT7	19.59	34.51	10.71	14.25	1.87	2.25	2.1	2.91	6.05	7.79
FT7_54	33	165	98.1	3603	FT7	22.46	33.13	13.12	16.59	2.08		2.53		7.15
FT7_55	34.5	188			FT7	19.64	25.27	11.08	13.43	2.38	2.51	2.64	3.06	7.84	8.88
FT7_56	19.92	165	71.2	2615	FT7	19.6	27.88	13.67	16.13	2.15	2.31	2.26	2.86	6.72	8.48
FT7_57	36.42	167			FT7	19.41	28.9	13.12	15.53	2.24	2.35	2.39	2.96	7.18	8.31
FT7_58	38.33	176	67.4	2176	FT7	20.4	29.51	12.08	15.31	1.98	2.17	2.18	2.74	6.36	7.47
FT7_59	24.42	172	73.1	2471	FT7	19.23	25.15	12.02	12.6	2.02	2.29	2.29	2.72	6.73	7.99
FT7_60	22.67	158	55.5	2223	FT7	18.2	25.56	12.23	12.53	2.08	2.14	2.31	2.48	6.86	7.48
FT7_61	22.17	154	52.1	2197	FT7	18.21	28.69	11.53	14.15	1.89	2.1	2.1	2.46	6.05	7.11
FT7_62	29.92	173	76.1	2543	FT7	20.65	26.39	13.14	13.34	2.1	2.35	2.37	2.85	6.75	8.06
FT7_63	29	172	65	2197	FT7	18.79	27.35	12.07	13.12	1.97	2.08	2.28	2.45	6.5	6.95
FT7_64	23.25	169	68.1	2384	FT7	18.53	25.6	12.43	13.26	1.89	2.01	2.05	2.24	6.07	6.64
FT7_65	23.17	176	81.6	2634	FT7	19.14	24.98	12.76	14.43	1.99	2.19	2.08	2.51	6.32	7.16
FT8_01	21.08	176	78	2518	FT8	17.28	21.1	12.14	11.15	1.95	1.86	1.96	2.19	5.8	6.23
FT8_02	22.08	177	69.3	2212	FT8	15.93	20.25	11.06	12.32	1.78	1.8	1.81	2.01	5.31	5.86
FT8_03	19.58	169.9	67.7	2345	FT8	16.64	22.37	11.07	11.84	1.8		1.93		5.79
FT8_04	23.17	189	83.3	2332	FT8	15.58	22.17	11.25	15.35	1.9	1.97	2.03	2.38	5.86	6.61
FT8_05	26.5	172	76.7	2593	FT8	16.06	23.48	10.94	14.25	1.87	1.93	2.02	2.39	5.74	6.98
FT8_06	26.58	183	72.1	2153	FT8	19.36	21.57
FT8_07	20.33	193	78.9	2118	FT8	18.37	23.64	10.79	12.47	1.71	2.04	1.86	2.51	5.28	6.94
FT8_08	21.5	184	72.7	2147	FT8	19.22	22.24	11.47	11.85	1.82	1.91	1.8	2.09	5.32	6.09
FT8_09	39.92	162	71.2	2713	FT8	18.69	28.54	13.1	16.17
FT8_10	28.67	179	69.6	2172	FT8	17.8	24.25	12.74	15.46	1.91	1.82	2.05	2.2	6.05	6.51
FT8_11	22.08	180	76.4	2358	FT8	17.11	22.55	11.26	17.7
FT8_12	42.5	164	66.3	2465	FT8	18.95	18.95	13.09	14.62	2.2	1.96	2.24	2.42	6.77	6.83
FT8_13	20.5	178			FT8	18.5	26.35	10.7	13.24
FT8_14	24.67	179	87.7	2737	FT8	18.21	24.86	13.47	14	2.14	2.26	2.3	2.53	6.89	7.62
FT8_15	38.58	165	55.8	2050	FT8	18.58	24.84	10.53	15.64	1.94	1.92	2.07	2.52	6.05	6.94
CG_01	17.5	167	59	2116	NPC	15.63	21.25	11.6	13.16	1.93	1.86	1.91	1.89	5.59	5.63
CG_02	18.5				NPC	16.09	20.11	11.43	12.24	2.1	2.12	1.21	2.19	5.23	6.44
CG_03	18.75	184	85	2511	NPC	15.51	20.3	11.34	11.72		2.1	1.79	2.06	5.5	5.98
CG_04		174	69	2279	NPC	15.61	20.62	11.38	10.34	1.89		1.97		5.67
CG_05	17.58				NPC	15.85	20.27	11.72	11.83	1.83	1.96	1.87	2.07	5.47	5.93
CG_06	18.17	174	70	2312	NPC	15.04	20.99	12.19	8.41	1.9	1.96	1.56	2	5.18	6.01
CG_07	18.67	175	70	2286	NPC	15.46	20.42	11.68	10.8	1.93	1.88	1.91	2.12	5.61	6.03
CG_08	18.08	173	69	2305	NPC	15.35	20.06	11.74	11.88	1.89	1.98	1.95	2.06	5.79	6.22
CG_09	17	186	75	2168	NPC	17.02	21.62	11.33	13.01	1.91	2.02	2.07	2.47	5.9	6.85
CG_10	16.75	183	72	2150	NPC	16.62	22.92	11.86	13.25	2.09	2.14	2.15	2.3	6.25	6.76
CG_11	17.08	176	69	2228	NPC	16.04	22.15	11.92	8.12	1.84	1.9	1.93	2	5.65	5.92
CG_12	16.75	175	70	2286	NPC	15.2	20.62	11.11	9.98	1.84	1.96	1.84	2.02	5.33	5.73
CG_13	18.42	175	70	2286	NPC					2.09		2.16		6.22
CG_14	17				NPC	17.8	22.12	10.69	13.71	2.02	2.1	1.66	2.23	5.64	6.57
CG_15	16.42	173	68	2272	NPC	15.3	22.31	12.8	11.02	1.91	1.95	1.83	2.12	5.45	5.84
CG_16	17.25				NPC	15.91	21.34	11.61	12.32	1.83	2.01	1.96	2.01	5.64	6.02
CG_17	18.25	175	70	2286	NPC	17.34	20.97	11.35	13.69	2.2	2.08	1.91	2.29	6.17	6.49
CG_18	17.58	187	78	2231	NPC	16.5	20.78	11.4	8.68	2.01	2.02	1.96	2.1	6.51	6.16
CG_19	17.33	174	69	2279	NPC	16.34	19.73	10.97	12.25	2.25	2.15	1.9	2.22	6.02	6.3
CG_20	17.75	184	95	2806	NPC	16.64	23.06	12.44	12.89	2.1	2.15	1.97	2.16	6.07	6.65
CG_21		185	75	2191	NPC	16.83	22.58	11.31	15.21
CG_22	18.83	180	75	2315	NPC	16.24	20.41	11.57	13.57	1.91	1.94	1.89	2.14	5.66	5.98
CG_23	18.08	170	62	2145	NPC	15.6	20.58	11.75	13.01	2.05	2.12	1.83	2.14	5.62	6.31
CG_24	16.75	188	60	1698	NPC	16.36	21.42	11.67	12.77	2.27	2.37	2.03	1.96	6.09	6.23
CG_25	21.75	179	72	2247	NPC	15.63		11.77	12.91	1.77	1.72	1.83	1.87	5.2	5.46
CG_26	23.33	180	75	2315	NPC	15.38	22.48	12.1	12.8	1.78	1.95	2	2.02	5.63	5.94
CG_27	18.75	175	72	2351	NPC	15.46	21.18	11.79	12.56	1.79	1.82	1.87	2.02	5.42	5.67
CG_28	20.33	170	70	2422	NPC	15.43	20.86	11.26	12.49	1.89	1.89	1.88	1.99	5.63	5.95
CG_29	19.58	175	73	2384	NPC	15.99	20.62	11.92	10.06
CG_30	20.25	177	75	2394	NPC	15.38	20.25	11.62	12.16	1.88	1.91		1.94	5.38	5.69
CG_31	20.5	180	79	2438	NPC	15.12	20.98	9.75	10.14	1.88	1.86		1.95	5.41	5.88
CG_32	32.08	176	75	2421	NPC	16.6	21.75	12.01	12.9	1.89	1.86	2.12	2.28	5.92	6.37
CG_33	20.92	179	75	2341	NPC	16.14	22.41	12.4	13.17	1.74	1.68	1.91	2.19	5.52	5.8
CG_34	19.42	179	69	2153	NPC	15.22	20.8	11.77	12.61	1.67	1.84	1.83	2	5.32	5.75
CG_35	25.17				NPC	16.06	21.49	11.85	12.57	1.96		1.92		5.84	6.38
CG_36	27.42	178	73	2304	NPC	15.44	21.7	11.55	10.31	1.78	1.77	2	2.09	5.53	5.78
CG_37	23.17	192	88	2387	NPC	15.05	20.16	11.55	10.31	1.82	1.73	1.91	2.07	5.5	5.7
CG_38	22.08	172	65	2197	NPC	15.43	21.16	11.25	10.09	1.78	1.95	2.1	2.25	5.84	6.5
